# Supplementary material for: Helping Women Suffering from Drug Addiction: Needs, Barriers, and Challenges
Source: Int J Environ Res Public Health. 2022 Oct 28;19(21):14039. doi: 10.3390/ijerph192114039 (PMC9656705; doi:10.3390/ijerph192114039)
Supplement: Supplementary file 1 [file ijerph-19-14039-s001.zip]

Archive with 1 entries (1 files):
- ijerph-1940620-supplementary.pdf
